# Supplementary material for: Integrating Metabolomics and Gut Microbiota to Reveal the Therapeutic Effect of Lonicerae japonicae Flos Against Respiratory Syncytial Virus
Source: Metabolites. 2026 May 27;16(6):360. doi: 10.3390/metabo16060360 (PMC13303406; doi:10.3390/metabo16060360)
Supplement: Supplementary file 1 [file metabolites-16-00360-s001.zip]

Archive with 1 entries (1 files):
- metabolites-4288023-supplementary.pdf
